# Supplementary material for: Optimization and Multimachine Learning Algorithms to Predict Nanometal Surface Area Transfer Parameters for Gold and Silver Nanoparticles
Source: Nanomaterials (Basel). 2024 Oct 30;14(21):1741. doi: 10.3390/nano14211741 (PMC11547468; doi:10.3390/nano14211741)
Supplement: Supplementary file 1 [file nanomaterials-14-01741-s001.zip]

Archive with 1 entries (1 files):
- nanomaterials-3241163-supplementary.pdf
